# Supplementary material for: Predictive model establishment for forward-head posture disorder in primary-school-aged children based on multiple machine learning algorithms
Source: Front Bioeng Biotechnol. 2025 May 30;13:1607419. doi: 10.3389/fbioe.2025.1607419 (PMC12162659; doi:10.3389/fbioe.2025.1607419)
Supplement: Supplementary file 1 [file DataSheet1.csv]

ID	id	sex	bh	bw	bmi	age	type	agegroup	homework	weekhomework	sports	size	shoudertoear	head	shoulderangle	shouderdiff	legdiff	kneeangle	xo	kneeext	kneeoverext	staticarch	static	axis	dynamicarch	dynamic	archdiff	archchange
1	1	1	115.3	17.4	13.08852279	5	3	1	0.5	2.5	14	26	1.062475132	0	1.530480936	0	2	171.9	1	3.493390128	0	24.02	1	3.88	28.02	0	4	0
2	2	0	115.2	22	16.57744985	5	3	1	0.5	2.5	14	27	0.699725388	0	2.762974743	1	0	180	1	3.536196672	0	28.67	0	15.76	36.67	0	8	1
3	3	0	173.5	53.7	17.83919807	12	3	3	2	12	10	43	2.226549724	1	0.820125258	0	2	180	1	4.820755113	0	13.99	2	1.97	21.5	1	7.51	0
4	4	0	131.8	22.3	12.83731041	7	2	2	1	5.5	15	32	1.009139019	0	1.425526479	0	0	180	1	2.531151578	0	6.23	2	4.72	26.88	1	20.65	0
5	5	1	137.8	27.8	14.64017813	8	3	2	1	5.5	13	35	1.370083684	0	0.366953548	0	1	171.9	1	0.213953791	0	7.89	2	4.4	22.86	1	14.97	0
6	6	1	126	23.1	14.55026455	6	3	2	1	5.5	15	30	1.345494026	0	2.216297585	1	2	171.9	1	0.658207433	0	21.4	1	7.66	29.4	0	8	0
7	7	1	126.1	23.4	14.71586125	8	3	2	1	5.5	14	30	1.376121306	0	0.662610766	0	1	180	2	3.9699764	0	1.76	2	3.47	24.88	1	23.12	0
8	8	1	130.1	24.6	14.53384466	7	3	2	1	5.5	13	31	0.234583105	0	3.968026097	1	0	180	1	3.278871212	0	18.31	2	9.46	24.31	1	6	0
9	9	1	128.7	23.7	14.30840592	8	3	2	1	5.5	13	30	0.354784685	0	0.132035485	0	0	180	1	0.112423249	0	17.08	2	0.61	23.08	1	6	0
10	10	1	116	20	14.86325803	6	3	2	1	5.5	14	29	1.203564488	0	1.282361921	0	0	178.2	0	2.039791636	0	21.67	1	3.72	26.67	1	5	1
11	11	0	134.2	29.4	16.32459061	7	3	2	1	5.5	14	33	1.776061533	0	1.25849863	0	0	172.6	1	2.289030662	0	20.57	2	1.55	26.57	1	6	0
12	12	0	127.6	28.1	17.25857647	7	4	2	1	5.5	13	33	1.372788476	0	1.868821597	0	1	174.9	1	0.723179443	0	25.8	1	1.97	35.68	0	9.88	0
13	13	0	151	40	17.54	11	3	3	2	12	10	37	2	1	0	0	2	171.9	0	8.6	1	3.61	2	12.08	23.32	1	19.71	0
14	14	0	155.5	65.4	27.04686676	11	5	3	2	12	9	37	3.8	1	0	0	1	179	1	0	0	19.5	2	21.35	28.5	0	9	0
15	15	0	157.5	51.7	20.84152179	12	4	3	2	12	11	37	5.3	1	0	0	0	172.9	1	8.4	1	42	0	7.13	30	0	-12	1
16	16	0	133	27.6	15.60291707	9	3	2	1	5.5	14	35	4.3	1	0	0	2	180	0	10	1	22.7	1	7.86	28.7	0	6	0
17	17	0	132	31.1	17.84894399	9	3	2	1	5.5	15	33	8	1	0	0	2	171.9	2	5.6	1	20.68	2	5.87	24.68	1	4	0
18	18	0	146	33.7	15.8097204	9	3	2	1	5.5	14	36	4.8	1	0	0	2	171.9	0	4.9	0	50.94	0	8.53	25.66	1	-25.28	2
19	19	0	147	48.1	22.25924383	9	5	2	1	5.5	15	37	4.6	1	0	0	2	171.9	1	8.1	1	18.5	2	7.77	23.5	1	5	0
20	20	0	140.5	36.9	18.69277238	11	3	3	2	12	9	36	6	1	0	0	2	171.9	1	5.4	1	16.54	2	14.82	21.54	1	5	0
21	21	0	130	27.5	16.27218935	9	3	2	1	5.5	14	33	6.1	1	0	0	2	171.9	2	2.8	0	27.87	1	4.09	34.87	0	7	0
22	22	0	140	38.2	19.48979592	11	3	3	2	12	11	36	6.2	1	0	0	1	180	1	6	1	21.92	1	13.44	30.92	0	9	0
23	23	0	142	30.4	15.07637374	10	3	3	2	12	9	35	3.2	1	0	0	2	171.9	1	6.4	1	59.16	0	3.73	24.03	1	-35.13	2
24	24	0	138.5	41	21.37392642	9	5	2	1	5.5	14	35	7.1	1	0	0	2	170.5	1	6.2	1	35.01	0	1.96	28.87	0	-6.14	1
25	25	0	151.5	46.7	20.34658911	10	4	3	2	12	11	37	4.4	1	9.5	0	2	172.9	1	7.5	1	25	1	9.46	26.13	1	1.13	1
26	26	1	154.5	45.2	18.93570449	11	3	3	2	12	9	38	6	1	0	1	1	179.2	0	4	0	19.03	2	6.34	23.03	1	4	0
27	27	1	136	28.1	15.19247405	11	3	3	2	12	9	35	2.9	1	0	0	2	180	0	6.2	1	21.6	1	5.19	29.6	0	8	0
28	28	1	137.5	43	22.74380165	10	5	3	2	12	9	35	3.9	1	0	0	2	180	0	4.7	0	23.84	1	7.53	27.84	1	4	1
29	29	0	154	50	21.08281329	9	4	2	1	5.5	13	37	4.8	1	0	0	1	179	2	1.9	0	15.24	2	7.13	21.24	1	6	0
30	30	0	156.5	54.8	22.37442456	12	4	3	2	12	10	39	6	1	0	0	2	173.9	0	5.1	1	12.78	2	8.64	21.78	1	9	0
31	31	0	145	39.2	18.64447087	12	3	3	2	12	10	36.5	7.4	1	0	0	2	179	1	0.9	0	77.33	0	7.13	25.5	1	-51.83	2
32	32	0	150	44	19.55555556	11	3	3	2	12	10	37	4	1	0	0	2	172.9	0	2.2	0	32.88	0	7.77	24.91	1	-7.97	2
33	33	0	152.5	37.5	16.12469766	12	3	3	2	12	10	38	3.6	1	8.1	1	2	172.9	0	5.9	1	13.23	2	2.39	21.23	1	8	0
34	34	0	150.5	37.6	16.60025828	10	3	3	2	12	9	35.5	4.5	1	0	0	2	171.9	2	0.5	0	22.14	1	6.85	30.14	0	8	0
35	35	0	165.5	50.1	18.29118026	12	3	3	2	12	11	41	7.1	1	8.1	1	1	172.9	0	12	1	15.16	2	11.59	22.16	1	7	0
36	36	0	159.5	46.1	18.12089111	12	3	3	2	12	11	39	5.8	1	0	0	2	172.9	0	3.4	0	21.66	1	2.54	29.66	0	8	0
37	37	0	147.5	38.8	17.83395576	9	3	2	1	5.5	14	36.5	3.6	1	0	0	2	171.9	0	8	1	24.52	1	7.33	28.52	0	4	0
38	38	0	150	52.2	23.2	12	4	3	2	12	11	38	4.6	1	9.5	1	2	172.9	1	5	0	23.54	1	13.65	30.54	0	7	0
39	39	0	145	32.9	15.64803805	11	3	3	2	12	11	36	4.3	1	11.3	1	2	180	1	8.3	1	16.39	2	0.49	28.63	0	12.24	0
40	40	0	166.5	65.6	23.66330294	11	5	3	2	12	11	41	3.3	1	8.1	1	0	171.9	0	2.8	0	16.52	2	0.93	24.52	1	8	0
41	41	0	158	62.6	25.0761096	11	5	3	2	12	11	42	10.5	1	0	0	2	172.9	2	2.7	0	34.32	0	5.51	40.32	0	6	1
42	42	0	134.5	29.1	16.08601318	7	3	2	1	5.5	15	35	4.6	1	0	0	2	180	0	7.7	1	28.24	0	2.03	28.92	0	0.68	1
43	43	0	137	31.5	16.78299323	7	3	2	1	5.5	15	35	4.2	1	0	0	2	180	0	3.5	0	31.03	0	8.73	28.21	0	-2.82	1
44	44	1	145	35.4	16.83709869	12	3	3	2	12	10	36	2.7	1	0	0	2	171.9	2	2.8	0	6.67	2	7.77	29.56	0	22.89	0
45	45	0	136	44.5	24.05925606	7	5	2	1	5.5	13	37	4.9	1	9.5	1	2	171.9	2	8.8	1	24.24	1	2.11	33.24	0	9	0
46	46	0	145.5	36.2	17.09946741	10	3	3	2	12	11	35	5.4	1	0	0	2	173.6	0	4.4	0	14.86	2	4.17	23.86	1	9	0
47	47	0	149	37.2	16.75600198	9	3	2	1	5.5	14	37	6.1	1	0	0	2	171.9	1	3.1	0	25.4	1	19.17	29.4	0	4	0
48	48	1	152	37.9	16.40408587	13	3	4	2	13	12	36.5	5	1	8.1	1	2	179	0	3.1	0	20.02	2	18.32	23.02	1	3	0
49	49	1	150.5	35.4	15.62896657	10	3	3	2	12	9	35.5	5	1	0	0	0	172.9	0	4	0	26.03	1	7.13	22.43	1	-3.6	1
50	50	0	149.5	67.3	30.11152001	11	5	3	2	12	9	38	8	1	6.3	1	2	165.8	0	4.5	0	23.32	1	12.03	30.32	0	7	0
51	51	0	150.5	41.9	18.49869207	10	3	3	2	12	10	40	6.3	1	0	0	2	172.9	0	7.1	1	19.67	2	12.88	25.67	1	6	0
52	52	0	127.5	27.5	16.91657055	7	3	2	1	5.5	13	33	4.4	1	0	0	1	170.5	1	6.5	1	23.87	1	3.73	26.87	1	3	1
53	53	0	109.5	16.9	14.09478535	4	3	1	0.5	2.5	14	29.5	0.1	0	0	0	0	180	1	1.4	0	20.04	2	15.81	23.04	1	3	0
54	54	0	105.5	19.8	17.78935783	4	4	1	0.5	2.5	14	27	3.2	1	0	0	2	168.7	1	0	0	36.65	0	13.69	40.65	0	4	1
55	55	0	106.5	15.8	13.93021667	6	3	2	1	5.5	13	25	2.9	1	0	0	2	180	1	0.4	0	27.39	1	3.75	32.39	0	5	0
56	56	1	128	29.8	18.18847656	6	4	2	1	5.5	15	34	0.6	0	0	0	2	180	2	9.3	1	24.29	1	7.43	28.29	0	4	0
57	57	0	119	20.9	14.75884471	7	3	2	1	5.5	13	30	0.1	0	0	0	2	180	1	1.9	0	33.74	0	0.2	41.74	0	8	1
58	58	0	114.5	19.8	15.10268683	7	3	2	1	5.5	14	30	0.3	0	0	0	0	168.7	2	2.3	0	23.44	1	1.98	28.44	0	5	0
59	59	0	134	26	14.47983961	7	3	2	1	5.5	15	31	2.1	1	0	0	2	180	1	0	0	46.27	0	1.54	31.87	0	-14.4	1
60	60	0	134.5	35.1	19.40271693	8	4	2	1	5.5	13	34	0.2	0	0	0	2	180	2	11.5	1	34.37	0	4.57	31.75	0	-2.62	1
61	61	0	121	23.3	15.91421351	7	3	2	1	5.5	13	30.5	0.2	0	0	0	2	168.7	2	0	0	26.73	1	3.56	31.73	0	5	0
62	62	0	114.5	18.8	14.33992487	6	3	2	1	5.5	13	28.5	0.3	0	0	0	2	180	1	10.9	1	26.36	1	19.69	30.36	0	4	0
63	63	0	122.5	24.9	16.59308621	7	3	2	1	5.5	15	30	4.5	1	0	0	0	180	1	12.7	1	24.02	1	11.25	31.02	0	7	0
64	64	0	130.5	23.4	13.74025631	7	3	2	1	5.5	14	32	0.1	0	0	0	2	168.7	1	10.8	1	5.12	2	6.19	27.01	1	21.89	0
65	65	0	134.5	27.9	15.42267243	9	3	2	1	5.5	14	32.5	1.2	0	0	0	2	180	0	2.3	0	33.29	0	17.03	38.29	0	5	1
66	66	0	127.5	23	14.14840446	7	3	2	1	5.5	15	31	0.2	0	14	1	2	168.7	2	11.2	1	35.96	0	13.01	29.37	0	-6.59	1
67	67	0	127.5	25.5	15.68627451	7	3	2	1	5.5	14	31	0.4	0	0	0	2	180	1	7.1	1	28	1	1.51	32	0	4	0
68	68	0	128.5	30.8	18.65281836	8	4	2	1	5.5	15	32	0.7	0	0	0	2	180	1	8.7	1	62.55	0	9.53	26.87	1	-35.68	2
69	69	0	182	70	21.13271344	14	3	4	2	13	10	45	0.2	0	0	0	0	180	1	4.7	0	27.2	1	4.57	36.2	0	9	0
70	70	0	184	65	19.1989603	12	3	3	2	12	11	43	8.1	1	0	0	0	180	1	4.2	0	31.38	0	4.28	28.39	0	-2.99	1
71	71	0	174	98.7	32.60007927	13	5	4	2	13	10	43	1.9	1	0	0	2	174.3	2	11.3	1	43.51	0	7.35	28.08	0	-15.43	1
72	72	0	170	48.5	16.78200692	13	3	4	2	13	9	41	7.4	1	0	0	0	180	1	0.6	0	21.5	1	11.62	32.14	0	10.64	0
73	73	1	165	65	23.87511478	12	4	3	2	12	9	39	3.1	1	7.1	1	2	172.9	1	6	1	19.67	2	8.43	26.67	1	7	0
74	74	0	170	67	23.183391	15	4	4	2	13	11	42	4.2	1	0	0	2	180	2	0.3	0	26.63	1	5.57	28.91	0	2.28	0
75	75	0	178	86	27.1430375	17	4	5	3	21	8	43	0.6	0	0	0	2	180	1	5.7	1	25.87	1	5.91	30.26	0	4.39	0
76	76	0	152.5	40	17.19967751	13	3	4	2	13	9	38	3.9	1	9.5	1	0	164.7	1	6.7	1	21.99	1	10.04	32.79	0	10.8	0
77	77	0	171	62	21.20310523	13	4	4	2	13	9	42	0.4	0	0	0	2	180	1	4	0	34.24	0	8.53	28.66	0	-5.58	1
78	78	0	162	48	18.28989483	13	3	4	2	13	8	42	3.1	1	0	0	2	178.6	2	0	0	47.71	0	6.51	30.72	0	-16.99	1
79	79	0	179	60	18.7260073	18	3	5	3	21	7	41	2	1	6.3	1	2	180	1	5.3	1	27.47	1	5.71	25.78	1	-1.69	1
80	80	0	174	51	16.84502576	14	3	4	2	13	9	43	3.4	1	8.1	1	0	180	1	5.6	1	2.61	2	3.66	25.2	1	22.59	0
81	81	0	168	50	17.7154195	13	3	4	2	13	10	43	1.7	1	0	0	2	180	1	5.7	1	16.69	2	11.25	20.69	2	4	1
82	82	0	127	22.2	13.76402753	7	3	2	1	5.5	13	33	1.6	1	9.5	1	2	176.8	1	8.1	1	23.06	1	8.82	28.06	0	5	0
83	83	0	131	31.6	18.41384535	7	4	2	1	5.5	13	33	0.1	0	0	0	0	178.7	0	8.1	1	37.2	0	5.91	36.76	0	-0.44	1
84	84	0	126.5	28.3	17.68501305	6	4	2	1	5.5	13	30	0	0	0	0	0	178.2	0	0	0	38.99	0	7.15	35.83	0	-3.16	1
85	85	1	126	28	17.6366843	7	4	2	1	5.5	13	29	1.2	1	11.3	1	2	178.2	2	0	0	9.85	2	6.84	29.88	0	20.03	0
86	86	0	123.5	25.4	16.65328066	6	3	2	1	5.5	15	30	0.2	0	9.5	1	0	180	0	6.5	1	21.17	1	17.06	29.38	0	8.21	0
87	87	0	167	52	18.64534404	13	3	4	2	13	11	40	3.7	1	8.1	1	2	173.7	1	0	0	4.36	2	6.48	38.33	0	33.97	0
88	88	1	172	66.6	22.51216874	12	4	3	2	12	11	38	0.2	0	0	0	0	173.2	0	2.4	0	30.76	0	6.34	30.71	0	-0.05	1
89	89	0	160	50	19.53125	10	4	3	2	12	11	38	3.2	1	0	0	0	172.9	0	4.2	0	33.18	0	1.3	28.73	0	-4.45	1
90	90	0	142.5	50.5	24.86919052	10	5	3	2	12	9	38	2.9	1	0	0	2	180	2	9.1	1	29.49	0	13.19	31.17	0	1.68	1
91	91	0	138.5	26.1	13.60632877	11	2	3	2	12	11	34	1.5	1	0	0	2	170.5	2	7.2	1	49.78	0	7.62	35.51	0	-14.27	1
92	92	0	135	32.3	17.72290809	11	3	3	2	12	9	34	0.6	0	0	0	0	171.9	2	8.4	1	9.68	2	9.46	23.21	1	13.53	0
93	93	0	142.5	46.9	23.09633733	10	5	3	2	12	11	37	0.9	0	0	0	0	171.9	0	7	1	8.65	2	7.43	25.74	1	17.09	0
94	94	0	141.5	40.3	20.12760804	10	4	3	2	12	10	36	2	1	9.5	1	2	164.7	0	0	0	28.23	0	7.43	34.38	0	6.15	1
95	95	0	136	27	14.59775087	8	3	2	1	5.5	15	33	3.1	1	0	0	2	180	1	8.6	1	17.83	2	11	27.41	1	9.58	0
96	96	0	128.5	26.6	16.10925222	10	3	3	2	12	9	34	4.6	1	0	0	0	170.5	0	9.3	1	11.66	2	3.95	37.62	0	25.96	0
97	97	0	146	29	13.6048039	11	3	3	2	12	11	35	4.8	1	9.5	1	2	170.5	1	7.6	1	16.91	2	3.6	41.32	0	24.41	0
98	98	0	133	30.6	17.29888631	9	3	2	1	5.5	13	32	0.8	0	0	0	0	170.5	0	0	0	10.08	2	1.2	25.95	1	15.87	0
99	99	0	146.5	41.5	19.33627649	10	4	3	2	12	10	36	2.9	1	0	0	2	171.9	2	18.3	1	29.45	0	4.57	23.43	1	-6.02	2
100	100	0	131	28.2	16.43260882	9	3	2	1	5.5	13	32	0.9	0	0	0	2	171.9	1	17.5	1	3.3	2	6.58	29.28	0	25.98	0
101	101	0	140.5	31.6	16.00790264	10	3	3	2	12	9	38	0.2	0	0	0	2	180	0	4.1	0	33.88	0	2.03	37.22	0	3.34	1
102	102	0	133.5	35.5	19.91892157	10	4	3	2	12	11	33	3.6	1	9.5	1	2	178.7	2	0	0	26.84	1	7.86	29.12	0	2.28	0
103	103	0	157.5	42.2	17.01184177	12	3	3	2	12	11	37	0.5	0	0	0	2	172.9	1	7.1	1	59.17	0	0.48	32.09	0	-27.08	1
104	104	0	152	53.1	22.98303324	12	4	3	2	12	9	39	2.8	1	0	0	0	171.9	0	8.5	1	29.76	0	6.17	33.89	0	4.13	1
105	105	1	154.5	46.1	19.31274285	10	4	3	2	12	11	37	0.9	0	9.5	1	2	171.9	1	1.4	0	7.48	2	10.12	25.92	1	18.44	0
106	106	0	134.5	31.9	17.63380827	8	3	2	1	5.5	13	35	7.2	1	0	0	2	170.5	1	9.1	1	1.85	2	7.77	28.76	0	26.91	0
107	107	0	126.5	25.7	16.06024153	8	3	2	1	5.5	15	32	3.1	1	0	0	2	168.7	1	7.4	1	24.14	1	2.15	30.14	0	6	0
108	108	0	146	39	18.29611559	10	3	3	2	12	10	36	0.3	0	0	0	0	161.6	0	7.8	1	24.75	1	2.11	27.75	1	3	1
109	109	0	122.5	24.4	16.25989171	8	3	2	1	5.5	13	32	1	1	0	0	2	180	1	0	0	23.11	1	1.01	32.11	0	9	0
110	110	0	135	29.4	16.13168724	8	3	2	1	5.5	14	34	2.1	1	0	0	0	170.5	0	6.5	1	53.61	0	0.77	33.76	0	-19.85	1
111	111	0	150	36.5	16.22222222	12	3	3	2	12	9	37	3	1	0	0	2	171.9	1	7.7	1	12.25	2	8.43	33.9	0	21.65	0
112	112	0	149.5	36.6	16.37565575	12	3	3	2	12	11	40	0.1	0	9.5	1	2	180	1	6.5	1	46.48	0	8.66	34.21	0	-12.27	1
113	113	0	143	30.7	15.01295907	12	3	3	2	12	11	38	2.4	1	0	0	0	171.9	0	4.3	0	3.19	2	13.3	27.72	1	24.53	0
114	114	0	154.5	46.1	19.31274285	11	4	3	2	12	9	40	3.2	1	8.1	1	2	173.7	1	1.6	0	27.64	1	9.29	29.18	0	1.54	0
115	115	1	158.5	47.1	18.74832071	10	3	3	2	12	9	39	3.8	1	0	0	2	173.7	2	0	0	13.06	2	11.73	29.73	0	16.67	0
116	116	0	171	66.4	22.70784173	13	4	4	2	13	11	43	0.2	0	0	0	2	171.9	1	11.4	1	22	1	4.72	30	0	8	0
117	117	0	158.5	47.8	19.02695817	12	3	3	2	12	10	41	0.1	0	0	0	2	180	1	7.1	1	0.66	2	10.94	25.38	1	24.72	0
118	118	0	158.5	46.4	18.46968325	14	3	4	2	13	8	39	3.9	1	0	0	0	172.9	1	11.4	1	5.94	2	1.31	23.9	1	17.96	0
119	119	0	154.5	41	17.17619212	12	3	3	2	12	10	43	1.7	1	8.1	1	2	172.9	1	0	0	1.81	2	1.01	31.7	0	29.89	0
120	120	0	168	57.6	20.40816327	14	3	4	2	13	12	41	0.2	0	0	0	2	172.9	1	6.7	1	19.42	2	4.9	28.49	0	9.07	0
121	121	0	174.5	76.8	25.2214678	12	5	3	2	12	11	43	1.1	1	0	0	0	172.9	0	4.4	0	5.33	2	4.96	29.89	0	24.56	0
122	122	1	132	28.9	16.58631772	8	3	2	1	5.5	14	33	1.4	1	0	0	0	178.7	0	11.8	1	26.64	1	12.65	29.33	0	2.69	0
123	123	1	113	21.8	17.0725977	6	4	2	1	5.5	14	29	3.7	1	0	0	2	180	1	15.8	1	38.27	0	3.5	31.03	0	-7.24	1
124	124	0	140.5	39.5	20.00987829	10	4	3	2	12	11	36	0.4	0	0	0	2	170.5	1	0	0	22.22	1	6.91	33.07	0	10.85	0
125	125	0	131.5	31	17.92710607	8	3	2	1	5.5	15	35	0.1	0	0	0	2	180	1	1.9	0	16.16	2	7.13	25.16	1	9	0
126	126	0	137	28.9	15.3977303	10	3	3	2	12	11	35	1.3	1	0	0	2	172.9	1	3.3	0	13.44	2	0.83	24.66	1	11.22	0
127	127	0	142.5	49	24.13050169	11	5	3	2	12	9	35	1.6	1	9.5	1	2	172.9	1	0	0	9.59	2	13.74	26.82	1	17.23	0
128	128	0	173	64.7	21.61782886	14	3	4	2	13	10	42	1.6	1	0	0	0	179.2	2	0.1	0	27.38	1	10.82	35.73	0	8.35	0
129	129	0	169	49	17.15626204	14	3	4	2	13	12	42	4.7	1	9.5	1	0	179.2	2	0.5	0	16.55	2	6.65	24.82	1	8.27	0
130	130	0	156	55.4	22.76462853	12	4	3	2	12	9	39	4.3	1	0	0	2	180	1	4.3	0	3.72	2	3.81	29.66	0	25.94	0
131	131	0	154	53.7	22.64294147	11	5	3	2	12	9	38	0.8	0	0	0	2	170.5	2	8.4	1	25.19	1	5.53	30.19	0	5	0
132	132	0	156	56.6	23.25772518	12	4	3	2	12	9	41	0.3	0	9.5	1	0	179	2	10.1	1	34.31	0	5.53	32.49	0	-1.82	1
133	133	0	147.5	32.9	15.12209135	12	3	3	2	12	10	37	2.4	1	0	0	1	170.5	1	0	0	38.98	0	11.62	34.44	0	-4.54	1
134	134	1	132	28.9	16.58631772	8	3	2	1	5.5	15	33	3	1	0	0	0	180	1	5.5	1	5.29	2	4.06	21.9	1	16.61	0
135	135	0	118	20.2	14.50732548	7	3	2	1	5.5	15	28	0.2	1	0	0	1	180	1	5.4	1	6.64	2	5.44	29.11	0	22.47	0
136	136	0	124	27.1	17.62486993	7	4	2	1	5.5	13	33	4.5	0	0	0	2	180	2	9.5	0	32.96	0	14.17	34.88	0	1.92	1
137	137	0	142	24.1	11.95199365	8	1	2	1	5.5	14	33	0.6	1	0	0	0	180	0	11.5	1	15.29	2	8.53	23.26	1	7.97	0
138	138	0	119	27.5	19.41953252	6	5	2	1	5.5	13	31	0.2	0	0	0	2	170.5	2	0	1	37.76	0	3.69	32.34	0	-5.42	1
139	139	0	120	24.4	16.94444444	7	4	2	1	5.5	15	30	1.7	0	9.5	0	0	171.9	2	4.7	0	17.88	2	1.73	31.09	0	13.21	0
140	140	0	133	27.9	15.77251399	9	3	2	1	5.5	13	33	2.7	1	0	1	0	170.5	1	7.9	0	18.12	2	8	31.25	0	13.13	0
141	141	0	125.5	24.5	15.55530865	8	3	2	1	5.5	15	31	0.2	1	0	0	2	171.9	1	3	1	26.35	1	2.8	31.44	0	5.09	0
142	142	0	128.5	28.4	17.199352	7	4	2	1	5.5	15	33	0	0	0	0	1	170.5	2	12.1	0	16.76	2	14.82	25.93	1	9.17	0
143	143	0	116	19.5	14.49167658	5	3	1	0.5	2.5	12	30	4.1	0	9.5	0	1	180	1	9.2	1	23.95	1	9.16	32.8	0	8.85	0
144	144	0	133.5	35	19.63837338	6	5	2	1	5.5	14	33	0.6	1	8.1	1	2	179	1	14.4	1	13.86	2	9.46	36.13	0	22.27	0
145	145	0	160	70	27.34375	10	5	3	2	12	10	39	0.3	0	9.5	1	2	179	2	7.1	1	39.97	0	0.5	31.72	0	-8.25	1
146	146	0	145.5	40.2	18.98891133	10	4	3	2	12	10	38	9.4	0	0	1	0	170.5	2	9.6	1	43.48	0	1.17	33.83	0	-9.65	1
147	147	0	136	27.5	14.86807958	10	3	3	2	12	11	34	2.1	1	0	0	0	180	1	6.8	1	56.21	0	0.85	42.41	0	-13.8	1
148	148	0	142.5	41.4	20.38781163	10	4	3	2	12	9	34	4.8	1	0	0	2	171.9	1	9.5	1	1.99	2	20.38	33.61	0	31.62	0
149	149	0	143.5	38.2	18.55066833	9	4	2	1	5.5	14	36	0.5	1	0	0	2	180	1	4.9	1	30.3	0	8.43	36.3	0	6	1
150	150	0	135.5	29.3	15.95838837	8	3	2	1	5.5	13	35	0	0	0	0	2	180	2	6.6	0	39.01	0	3.66	29.87	0	-9.14	1
151	151	0	137.5	35.6	18.82975207	9	4	2	1	5.5	13	33	0	0	0	0	2	168.7	1	9.5	1	24.79	1	1.5	29.37	0	4.58	0
152	152	0	144	30.3	14.61226852	9	3	2	1	5.5	15	37	1.3	0	0	0	1	180	1	7.1	1	26.2	1	2.12	33.2	0	7	0
153	153	0	138	29.1	15.28040328	9	3	2	1	5.5	15	32	1.5	1	9.5	0	2	172.9	2	3.6	1	38.87	0	9.46	30.93	0	-7.94	1
154	154	0	153.5	48.9	20.75353585	9	5	2	1	5.5	15	37	3.2	1	0	1	2	170.5	2	7.3	0	19.34	2	0.85	31.58	0	12.24	0
155	155	0	139.5	30.6	15.7243612	9	3	2	1	5.5	15	35	3.4	1	0	0	0	180	1	0	1	6.09	2	9.73	32.42	0	26.33	0
156	156	0	153.5	46.9	19.90472047	11	4	3	2	12	9	38	0.5	1	11.3	0	2	180	1	1.6	0	32.55	0	7.79	32.51	0	-0.04	1
157	157	0	141	43.5	21.88018711	9	5	2	1	5.5	15	36	0.2	0	0	1	2	180	2	3.3	0	34.73	0	5.67	25.71	1	-9.02	2
158	158	0	136	28.6	15.46280277	10	3	3	2	12	10	34	0.8	0	0	0	2	160.6	2	4.7	0	29.55	0	2.6	34.82	0	5.27	1
159	159	0	129.5	31.7	18.90252083	7	4	2	1	5.5	13	31	0.7	0	0	0	2	180	1	0.9	0	8.65	2	9.46	34.83	0	26.18	0
160	160	0	127	24.6	15.2520305	7	3	2	1	5.5	15	32	1.2	0	0	0	2	180	1	0	0	13.89	2	10.96	29.03	0	15.14	0
161	161	0	147.5	38.1	17.51220914	9	3	2	1	5.5	13	37	2.7	1	0	0	2	174.8	2	4.5	0	29.04	0	1.35	22.86	1	-6.18	2
162	162	0	141	30.7	15.44187918	9	3	2	1	5.5	15	36	1.7	1	7.1	1	0	167.4	2	6	1	16.4	2	6.34	32.17	0	15.77	0
163	163	0	118.5	20.9	14.88365468	6	3	2	1	5.5	13	31	0.4	0	0	0	1	177.7	1	0	0	22.21	1	5.91	29.65	0	7.44	0
164	164	1	125	26.5	16.96	6	3	2	1	5.5	15	32	10.8	1	0	0	2	180	2	13.9	1	10.43	2	5.3	30	0	19.57	0
165	165	0	132	24.6	14.1184573	9	3	2	1	5.5	13	34	1.1	1	0	0	2	179.2	1	6.8	1	33.94	0	7.09	22.9	1	-11.04	2
166	166	0	126	20.3	12.78659612	8	2	2	1	5.5	14	33	0.3	0	0	0	2	171.9	2	7.7	1	29.31	0	8.5	29.84	0	0.53	1
167	167	0	145.5	29.4	13.88741276	10	3	3	2	12	9	37	3.7	1	0	0	2	179.2	2	0.6	0	26.39	1	5.6	33.82	0	7.43	0
168	168	0	148	32.6	14.88312637	10	3	3	2	12	11	38	1.3	1	0	0	0	173.7	2	3.5	0	5.31	2	3.73	27.15	1	21.84	0
169	169	0	133	35.3	19.9559048	7	5	2	1	5.5	14	36	1.7	1	0	0	1	171.9	1	7.1	1	16.56	2	18.43	29.83	0	13.27	0
170	170	0	142.5	31.2	15.36472761	10	3	3	2	12	9	36	0.1	0	0	0	0	171.9	0	7.8	1	21.56	1	2.23	30.56	0	9	0
171	171	0	135	27.4	15.03429355	8	3	2	1	5.5	14	35	2.4	1	0	0	0	180	1	2.9	0	49.26	0	5.31	31.37	0	-17.89	1
172	172	0	134.5	25.9	14.31710452	9	3	2	1	5.5	14	35	0.6	0	0	0	2	171.9	2	6.5	1	16.23	2	5.91	25.23	1	9	0
173	173	0	122.5	22.9	15.2603082	9	3	2	1	5.5	14	33	3.6	1	0	0	2	180	1	2.4	0	8.44	2	3.25	25.46	1	17.02	0
174	174	0	148.5	28.4	12.87850446	9	2	2	1	5.5	14	37	3.1	1	0	0	1	180	2	0.3	0	21.81	1	29.53	31.49	0	9.68	0
175	175	0	149.5	38.2	17.09153141	11	3	3	2	12	9	36	0.3	0	8.1	1	0	180	1	3.9	0	20.82	2	0.97	20.2	2	-0.62	1
176	176	0	127.5	21.5	13.22568243	7	3	2	1	5.5	13	31	0.3	0	0	0	0	171.9	2	7.5	1	14.02	2	13.85	29.02	0	15	0
177	177	0	132.5	23.6	13.44250623	8	3	2	1	5.5	14	33	0.9	0	0	0	0	171.9	1	9.5	1	19.93	2	7.43	33.33	0	13.4	0
178	178	0	136.5	25.7	13.79328852	9	3	2	1	5.5	13	34	2.8	1	0	0	2	171.9	2	8.5	1	17.18	2	7.72	30.36	0	13.18	0
179	179	0	120.5	23.3	16.04655567	8	3	2	1	5.5	14	31	3.6	1	0	0	2	171.9	2	0	0	28.09	0	19.86	29.23	0	1.14	1
180	180	0	119	21.9	15.46500953	5	3	1	0.5	2.5	15	28	0.3	0	0	0	2	180	1	1.8	0	25.91	1	0.78	27.63	1	1.72	1
181	181	1	151	35.6	15.61335029	11	3	3	2	12	10	36	0.3	0	0	0	2	172.9	1	12.8	1	38.02	0	3.81	47.73	0	9.71	1
182	182	0	135	27.5	15.08916324	8	3	2	1	5.5	13	34	0.1	0	0	0	0	172.9	2	6.1	1	26.44	1	10.59	29.31	0	2.87	0
183	183	0	132	28	16.0697888	8	3	2	1	5.5	14	35	0.2	0	0	0	0	179	2	1	0	14.51	2	13.33	22.51	1	8	0
184	184	0	128	24.4	14.89257813			1	0.5	2.5	14		0.5	0	0	0	0	171.9	2	7.8	1	2.65	2	7.77	22.58	1	19.93	0
185	185	0	123.5	20.7	13.5717681	7	3	2	1	5.5	13	32	0.4	0	0	0	0	170.5	1	4.9	0	22.06	1	0.09	32.54	0	10.48	0
186	186	0	126	24.6	15.49508692	8	3	2	1	5.5	14	32	0.2	0	0	0	2	171.9	1	0	0	27.81	1	7.85	28.35	0	0.54	0
187	187	1	126.5	26.5	16.56017123	8	3	2	1	5.5	15	32	3.6	1	0	0	0	179	1	1.6	0	15.73	2	4.07	27.25	1	11.52	0
188	188	0	115	20.4	15.42533081	6	3	2	1	5.5	15	30	2.4	1	0	0	0	170.5	2	8.1	1	25.93	1	3.95	30.63	0	4.7	0
189	189	0	125	25.5	16.32	7	3	2	1	5.5	14	33	0	0	8.1	1	0	172.9	1	5.9	1	28.19	0	0.67	35	0	6.81	1
190	190	1	140	30.3	15.45918367	10	3	3	2	12	9	34	0.2	0	9.5	1	2	171.9	2	10.8	1	16.21	2	2.63	25.55	1	9.34	0
191	191	0	138.5	36.2	18.87161308	7	4	2	1	5.5	13	35	4.1	1	0	0	1	180	1	8	1	18.32	2	1.8	20.62	2	2.3	1
192	192	0	130	24.7	14.61538462	9	3	2	1	5.5	14	33	1.3	1	0	0	0	171.9	2	2.1	0	25.2	1	7.13	32.2	0	7	0
193	193	0	132	23.8	13.65932048	8	3	2	1	5.5	14	34	4	1	0	0	0	172.9	1	8.1	1	2.43	2	2.67	30.26	0	27.83	0
194	194	0	144.5	48.2	23.0840148	9	5	2	1	5.5	15	38	1.1	1	0	0	0	172.9	1	7.1	1	32.76	0	3.95	36.29	0	3.53	1
195	195	1	135	33.2	18.21673525	10	3	3	2	12	11	36	3.9	1	0	0	2	172.9	2	7.7	1	18.93	2	8.13	26.35	1	7.42	0
196	196	0	130	25.8	15.26627219	8	3	2	1	5.5	14	33	1	1	0	0	2	173.7	2	1.4	0	13.93	2	0.23	32.99	0	19.06	0
197	197	0	132	24.5	14.0610652	8	3	2	1	5.5	15	33	3	1	0	0	2	171.9	2	9.5	1	8.04	2	4.64	32.67	0	24.63	0
198	198	0	131	27	15.73334887	9	3	2	1	5.5	13	32	1.2	1	0	0	0	170.5	1	16.1	1	3.34	2	1.31	24.51	1	21.17	0
199	199	0	130	26.5	15.68047337	8	3	2	1	5.5	13	33	3.2	1	0	0	0	172.9	1	7	1	18.85	2	1.5	26.85	1	8	0
200	200	0	118.5	22.8	16.2367142	7	3	2	1	5.5	15	30	3.3	1	0	0	2	171.9	2	8.7	1	52.78	0	4.97	31.68	0	-21.1	1
201	201	1	125	24.7	15.808	8	3	2	1	5.5	15	32	0.5	0	0	0	0	170.5	2	8.7	1	31.27	0	1.5	33.06	0	1.79	1
202	202	0	117	21	15.34078457	7	3	2	1	5.5	15	31	0.6	0	0	0	0	171.9	2	9.5	1	33.18	0	2.63	37.46	0	4.28	1
203	203	0	115	20.4	15.42533081	6	3	2	1	5.5	13	32	0.4	0	0	0	2	180	2	7.1	1	21.63	1	11.31	32.57	0	10.94	0
204	204	0	137	29.8	15.87724439	9	3	2	1	5.5	13	36	3.5	1	0	0	0	172.9	2	6.3	1	31.78	0	6.84	33.82	0	2.04	1
205	205	0	153	47.6	20.33405955	11	4	3	2	12	10	38	0.9	0	0	0	0	173.7	1	4.6	0	43.81	0	1.35	31.46	0	-12.35	1
206	206	0	141	46.6	23.43946482	10	5	3	2	12	9	37	3.9	1	0	0	0	171.9	2	7.1	1	10.98	2	4.36	24.75	1	13.77	0
207	207	0	150.5	32.2	14.21617863	10	3	3	2	12	9	37	1.5	1	0	0	0	180	2	2.4	0	13.66	2	1.67	26.12	1	12.46	0
208	208	0	139.5	35.2	18.08815406	10	3	3	2	12	9	35	3.5	1	0	0	2	173.7	1	0.6	0	25.35	1	6.39	29.35	0	4	0
209	209	0	116.5	19	13.99915268	6	3	2	1	5.5	15	28	0.1	0	0	0	0	180	2	8.3	1	43.62	0	4.65	33.19	0	-10.43	1
210	210	0	121	22.7	15.50440544	6	3	2	1	5.5	13	30		0	0	0	0	170.5	2	0	0	33.7	0	1.49	31.13	0	-2.57	1
211	211	0	120	24.3	16.875	7	3	2	1	5.5	15	31	3.9	1	0	0	2	180	1	7.6	1	26.2	1	2.08	27.74	1	1.54	1
212	212	0	159	57.4	22.70479807	11	4	3	2	12	10	39	3	1	0	0	2	180	1	4.1	0	21.68	1	2.62	32.94	0	11.26	0
213	213	0	124	23.7	15.41363163	7	3	2	1	5.5	13	32	0.3	0	0	0	0	180	1	0	0	20.67	2	7.74	29.17	0	8.5	0
214	214	0	138	28.6	15.01785339	10	3	3	2	12	9	35	1.7	1	0	0	2	171.9	1	7	1	37.89	0	7.43	33.96	0	-3.93	1
215	215	0	137.5	36.2	19.14710744	8	4	2	1	5.5	15	36	2.3	1	0	0	0	172.9	1	6	1	45.89	0	2	31.41	0	-14.48	1
216	216	0	140.5	32.3	16.36250807	10	3	3	2	12	10	36	2	1	0	0	2	173.7	1	6.9	1	26.37	1	7.06	30.56	0	4.19	0
217	217	0	138	32	16.80319261	8	3	2	1	5.5	15	35	3.2	1	0	0	0	170.5	2	0.1	0	18.96	2	9.93	29.18	0	10.22	0
218	218	1	148	37.3	17.02885318	11	3	3	2	12	10	36	1.5	1	0	0	0	178.2	1	0.8	0	30.08	0	14.11	37.08	0	7	1
219	219	0	109	18.7	15.73941587	6	3	2	1	5.5	14	29	0.1	0	0	0	0	170.5	2	8.9	1	18.09	2	1.92	31.53	0	13.44	0
220	220	0	141	44	22.13168352	10	5	3	2	12	9	37	1.5	1	6.3	1	2	178.2	2	6.3	1	22.56	1	3.9	26.1	1	3.54	1
221	221	0	113	18.1	14.17495497	6	3	2	1	5.5	14	27	1.6	1	0	0	0	170.5	1	7.4	1	21.71	1	1.22	31.07	0	9.36	0
222	222	0	140	29.8	15.20408163	10	3	3	2	12	9	37	0.4	0	0	0	0	172.9	2	5.8	1	31.2	0	0.98	33.57	0	2.37	1
223	223	0	148.5	38.5	17.45853598	10	3	3	2	12	9	35	0.2	0	0	0	0	172.9	2	6.4	1	11.4	2	11.88	28.46	0	17.06	0
224	224	1	115.5	19	14.24261165	5	3	1	0.5	2.5	13	28	0.5	0	0	0	0	172.9	2	4.2	0	24.88	1	4.19	29.29	0	4.41	0
225	225	0	133	28.8	16.28130477	7	3	2	1	5.5	13	34	3.1	1	0	0	2	171.9	2	8.9	1	19.56	2	9.16	30.49	0	10.93	0
226	226	0	157.5	47.7	19.22902494	11	4	3	2	12	9	39	0	0	0	0	2	174.3	1	3.3	0	1.1	2	8.55	24.78	1	23.68	0
227	227	1	126	23.1	14.55026455	7	3	2	1	5.5	14	32	0.4	0	0	0	2	173.7	1	5	0	45.78	0	1.05	36.28	0	-9.5	1
228	228	0	135	31.3	17.17421125	9	3	2	1	5.5	14	35	2.4	1	0	0	2	172.9	2	6.9	1	31.08	0	6.34	27.16	1	-3.92	2
229	229	0	142	36.3	18.00238048	10	3	3	2	12	11	36	0.3	0	0	0	2	173.7	2	3.8	0	8.92	2	2.73	27.01	1	18.09	0
230	230	0	129.5	24.3	14.48994499	9	3	2	1	5.5	13	34	2.5	1	9.5	1	2	171.9	2	3.8	0	23.43	1	9.46	28.61	0	5.18	0
231	231	1	154	49.5	20.87198516	11	4	3	2	12	10	37	2.1	1	0	0	2	172.9	2	0.6	0	1.59	2	2.69	28.74	0	27.15	0
232	232	0	141	33	16.59876264	12	3	3	2	12	10	36	2.7	1	0	0	2	171.9	2	0.1	0	2.9	2	5.91	25.42	1	22.52	0
233	233	0	138.5	38.2	19.91424364	9	4	2	1	5.5	13	36		0	6.3	1	0	172.9	2	0	0	3.84	2	15.66	27.39	1	23.55	0
234	234	0	116.5	19.6	14.44123119	5	3	1	0.5	2.5	16	31	0.1	0	8.1	1	2	171.9	2	5.7	1	17.78	2	11.72	33.78	0	16	0
235	235	0	117.5	19.5	14.12403803	6	3	2	1	5.5	13	30	0.3	0	7.1	1	1	171.9	1	8.7	1	43.48	0	7.77	33.09	0	-10.39	1
236	236	0	135	31.3	17.17421125	9	3	2	1	5.5	15	35	1.2	1	0	0	2	172.9	2	0.6	0	31.89	0	8.43	32.33	0	0.44	1
237	237	0	124	22.8	14.82830385	7	3	2	1	5.5	15	29	0.3	0	0	0	1	172.9	2	2.4	0	11.88	2	9.87	28.76	0	16.88	0
238	238	0	107	17.2	15.02314613	8	3	2	1	5.5	14	28	1.7	1	0	0	1	171.9	2	0.8	0	12.4	2	10.84	29.24	0	16.84	0
239	239	1	135.5	24.3	13.2351139	10	2	3	2	12	11	35	3.2	1	0	0	0	173.7	2	11.3	1	23.43	1	2.18	25.73	1	2.3	1
240	240	0	150	52.5	23.33333333	11	5	3	2	12	10	40	0.8	0	0	0	2	180	1	0	0	36.2	0	2.73	24.63	1	-11.57	2
241	241	1	129	23	13.82128478	8	2	2	1	5.5	15	32	0.1	0	0	0	0	172.9	2	6.6	1	46.49	0	7.77	35.7	0	-10.79	1
242	242	0	148	34.3	15.65924032	10	3	3	2	12	10	37	3.6	1	0	0	2	180	2	0.2	0	9.21	2	6.34	32.85	0	23.64	0
243	243	0	143	29.1	14.23052472	11	3	3	2	12	10	36	0	0	0	0	0	179.4	2	0	0	54.78	0	9.26	36.96	0	-17.82	1
244	244	0	124	25	16.2591051	7	3	2	1	5.5	14	32	0.1	0	0	0	2	179.2	1	1.1	0	21.99	1	3.36	25.99	1	4	1
245	245	0	132	23.9	13.71671258	9	3	2	1	5.5	14	33	0.1	0	0	0	2	180	2	6.3	1	28.01	0	14.17	26.82	1	-1.19	2
246	246	0	133	22.4	12.66323704	11	1	3	2	12	11	33	0.1	0	0	0	1	180	1	5.6	1	25.98	1	11.74	34.41	0	8.43	0
247	247	0	145.5	32	15.1155513	11	3	3	2	12	11	37	0	0	0	0	2	177.6	2	0	0	33.59	0	1.42	34.47	0	0.88	1
248	248	0	132.5	27	15.37913848	9	3	2	1	5.5	14	33	1.1	1	0	0	1	173.7	2	4.4	0	21.72	1	11.88	24.18	1	2.46	1
249	249	1	149	32.7	14.72906626	10	3	3	2	12	9	37	0	0	0	0	2	173.7	2	0	0	25.46	1	10.12	28.68	0	3.22	0
250	250	0	109	15.7	13.21437589	5	3	1	0.5	2.5	15	27	0	0	0	0	2	180	2	0	0	20.92	2	16.57	28.92	0	8	0
251	251	0	112	17.9	14.26977041	5	3	1	0.5	2.5	16	30	0.1	0	0	0	0	180	1	9.5	1	38.14	0	4.57	27.62	1	-10.52	2
252	252	0	115.5	20.9	15.66687281	7	3	2	1	5.5	15	31	1.8	1	0	0	2	171.9	1	7.8	1	33.21	0	7.77	29.02	0	-4.19	1
253	253	0	128	24.6	15.01464844	9	3	2	1	5.5	13	32	1	1	0	0	1	171.9	2	4.1	0	21.96	1	11.31	30.96	0	9	0
254	254	0	127	23.9	14.81802964	9	3	2	1	5.5	14	31	0.7	0	8.1	1	0	164.7	1	0.7	0	10.75	2	3.43	28.52	0	17.77	0
255	255	0	151	51.9	22.76215955	11	5	3	2	12	11	36	3.9	1	0	0	0	180	1	5.5	1	13.32	2	2.26	30.99	0	17.67	0
256	256	0	132	29.1	16.70110193	8	3	2	1	5.5	13	35	0.6	0	0	0	2	172.9	2	3.4	0	17.64	2	10.41	37.3	0	19.66	0
257	257	1	148.5	30.3	13.74009455	10	3	3	2	12	10	35	0.4	0	0	0	2	174.3	1	17	1	15.74	2	2.77	27.76	1	12.02	0
258	258	1	115.3	17.4	13.08852279	5	3	1	0.5	2.5	13	26	1.062475132	0	1.530480936	0	2	171.9	1	3.493390128	0	14.38	2	1.76	23.38	1	9	0
259	259	0	115.2	22	16.57744985	5	3	1	0.5	2.5	13	27	0.699725388	0	2.762974743	1	0	180	1	3.536196672	0	24.56	1	4.05	30.56	0	6	0
260	260	0	173.5	53.7	17.83919807	12	3	3	2	12	10	43	2.226549724	1	0.820125258	0	2	180	1	4.820755113	0	11.09	2	5.91	22.5	1	11.41	0
261	261	0	131.8	22.3	12.83731041	7	2	2	1	5.5	13	32	1.009139019	0	1.425526479	0	0	180	1	2.531151578	0	5.8	2	2.69	28.91	0	23.11	0
262	262	1	137.8	27.8	14.64017813	8	3	2	1	5.5	15	35	1.370083684	0	0.366953548	0	1	180	1	0.213953791	0	4.53	2	3.2	23.81	1	19.28	0
263	263	1	126	23.1	14.55026455	6	3	2	1	5.5	15	30	1.345494026	0	2.216297585	1	2	180	1	0.658207433	0	14.62	2	7.43	20.62	2	6	1
264	264	1	126.1	23.4	14.71586125	8	3	2	1	5.5	13	30	1.376121306	0	0.662610766	0	1	178.5	2	3.9699764	0	21	1	6.84	30	0	9	0
265	265	1	130.1	24.6	14.53384466	7	3	2	1	5.5	15	31	0.234583105	0	3.968026097	1	0	180	1	3.278871212	0	23.57	1	6.42	26.57	1	3	1
266	266	1	128.7	23.7	14.30840592	8	3	2	1	5.5	15	30	0.354784685	0	0.132035485	0	0	180	1	0.112423249	0	24.06	1	4.72	28.06	0	4	0
267	267	1	116	20	14.86325803	6	3	2	1	5.5	15	29	1.203564488	0	1.282361921	0	0	178.2	0	2.039791636	0	20.67	2	3.72	26.67	1	6	0
268	268	0	134.2	29.4	16.32459061	7	3	2	1	5.5	15	33	1.776061533	0	1.25849863	0	0	180	1	2.289030662	0	18.6	2	2.15	27.6	1	9	0
269	269	0	127.6	28.1	17.25857647	7	4	2	1	5.5	15	33	1.372788476	0	1.868821597	0	1	180	1	0.723179443	0	31.04	0	1.02	37.04	0	6	1
270	270	0	151	40	17.54	11	3	3	2	12	9	37	2	1	0	0	2	180	0	8.6	1	24.86	1	5.19	29.86	0	5	0
271	271	0	155.5	65.4	27.04686676	11	5	3	2	12	9	37	3.8	1	0	0	1	173.7	1	0	0	23.89	1	1.31	28.89	0	5	0
272	272	0	157.5	51.7	20.84152179	12	4	3	2	12	9	37	5.3	1	0	0	0	173.7	1	8.4	1	20.94	2	5.91	25.94	1	5	0
273	273	0	133	27.6	15.60291707	9	3	2	1	5.5	14	35	4.3	1	0	0	2	170.5	0	10	1	18.33	2	5.22	21.33	1	3	0
274	274	0	132	31.1	17.84894399	9	3	2	1	5.5	14	33	8	1	0	0	2	163.8	2	5.6	1	15.27	2	7.08	22.27	1	7	0
275	275	0	146	33.7	15.8097204	9	3	2	1	5.5	15	36	4.8	1	0	0	2	180	0	4.9	0	16.87	2	10.49	28.94	0	12.07	0
276	276	0	147	48.1	22.25924383	9	5	2	1	5.5	14	37	4.6	1	0	0	2	171.9	1	8.1	1	18.57	2	13.39	25.57	1	7	0
277	277	0	140.5	36.9	18.69277238	11	3	3	2	12	11	36	6	1	0	0	2	171.9	1	5.4	1	19.72	2	5.31	27.72	1	8	0
278	278	0	130	27.5	16.27218935	9	3	2	1	5.5	13	33	6.1	1	0	0	2	172.9	2	2.8	0	21.74	1	1.15	28.74	0	7	0
279	279	0	140	38.2	19.48979592	11	3	3	2	12	10	36	6.2	1	0	0	1	180	1	6	1	20.66	2	7.27	27.66	1	7	0
280	280	0	142	30.4	15.07637374	10	3	3	2	12	10	35	3.2	1	0	0	2	171.9	1	6.4	1	20.96	2	0.69	20.4	2	-0.56	1
281	281	0	138.5	41	21.37392642	9	5	2	1	5.5	13	35	7.1	1	0	0	2	170.5	1	6.2	1	21.42	1	2.94	30.42	0	9	0
282	282	0	151.5	46.7	20.34658911	10	4	3	2	12	11	37	4.4	1	9.5	0	2	170.5	1	7.5	1	25	1	8.59	28.67	0	3.67	0
283	283	1	154.5	45.2	18.93570449	11	3	3	2	12	11	38	6	1	0	1	1	180	0	4	0	16.9	2	8.86	25.9	1	9	0
284	284	1	136	28.1	15.19247405	11	3	3	2	12	9	35	2.9	1	0	0	2	172.9	0	6.2	1	13.54	2	4.24	21.54	1	8	0
285	285	1	137.5	43	22.74380165	10	5	3	2	12	11	35	3.9	1	0	0	2	171.9	0	4.7	0	16.29	2	10.37	20.29	2	4	1
286	286	0	154	50	21.08281329	9	4	2	1	5.5	15	37	4.8	1	0	0	1	179	2	1.9	0	15.43	2	5.53	23.43	1	8	0
287	287	0	156.5	54.8	22.37442456	12	4	3	2	12	10	39	6	1	0	0	2	180	0	5.1	1	19.71	2	0.81	28.71	0	9	0
288	288	0	145	39.2	18.64447087	12	3	3	2	12	9	36.5	7.4	1	0	0	2	172.9	1	0.9	0	23.39	1	10.49	21.4	1	-1.99	1
289	289	0	150	44	19.55555556	11	3	3	2	12	9	37	4	1	0	0	2	180	0	2.2	0	21.74	1	2.84	26.74	1	5	1
290	290	0	152.5	37.5	16.12469766	12	3	3	2	12	10	38	3.6	1	8.1	1	2	180	0	5.9	1	22.18	1	1.85	27.18	1	5	1
291	291	0	150.5	37.6	16.60025828	10	3	3	2	12	10	35.5	4.5	1	0	0	2	171.9	2	0.5	0	18.3	2	5.53	27.3	1	9	0
292	292	0	165.5	50.1	18.29118026	12	3	3	2	12	9	41	7.1	1	8.1	1	1	180	0	12	1	23.17	1	4.32	26.17	1	3	1
293	293	0	159.5	46.1	18.12089111	12	3	3	2	12	11	39	5.8	1	0	0	2	180	0	3.4	0	21.31	1	4.85	29.31	0	8	0
294	294	0	147.5	38.8	17.83395576	9	3	2	1	5.5	13	36.5	3.6	1	0	0	2	180	0	8	1	21.14	1	4.97	30.14	0	9	0
295	295	0	150	52.2	23.2	12	4	3	2	12	10	38	4.6	1	9.5	1	2	165.8	1	5	0	22.54	1	13.65	30.54	0	8	0
296	296	0	145	32.9	15.64803805	11	3	3	2	12	10	36	4.3	1	11.3	1	2	180	1	8.3	1	1.14	2	0.97	22.22	1	21.08	0
297	297	0	166.5	65.6	23.66330294	11	5	3	2	12	9	41	3.3	1	8.1	1	0	180	0	2.8	0	28.86	0	2.06	34.86	0	6	1
298	298	0	158	62.6	25.0761096	11	5	3	2	12	10	42	10.5	1	0	0	2	173.7	2	2.7	0	32.35	0	5.57	40.35	0	8	1
299	299	0	134.5	29.1	16.08601318	7	3	2	1	5.5	13	35	4.6	1	0	0	2	172.9	0	7.7	1	28.32	0	0.45	32.32	0	4	1
300	300	0	137	31.5	16.78299323	7	3	2	1	5.5	13	35	4.2	1	0	0	2	171.9	0	3.5	0	22.5	1	0.57	27.5	1	5	1
301	301	1	145	35.4	16.83709869	12	3	3	2	12	9	36	2.7	1	0	0	2	171.9	2	2.8	0	22.08	1	9.3	28.08	0	6	0
302	302	0	136	44.5	24.05925606	7	5	2	1	5.5	14	37	4.9	1	9.5	1	2	171.9	2	8.8	1	4.44	2	9.09	33.72	0	29.28	0
303	303	0	145.5	36.2	17.09946741	10	3	3	2	12	10	35	5.4	1	0	0	2	180	0	4.4	0	17.82	2	4.62	21.82	1	4	0
304	304	0	149	37.2	16.75600198	9	3	2	1	5.5	14	37	6.1	1	0	0	2	171.9	1	3.1	0	13.18	2	8.79	22.18	1	9	0
305	305	1	152	37.9	16.40408587	13	3	4	2	13	8	36.5	5	1	8.1	1	2	180	0	3.1	0	22.4	1	10.09	26.4	1	4	1
306	306	1	150.5	35.4	15.62896657	10	3	3	2	12	11	35.5	5	1	0	0	0	180	0	4	0	1.34	2	3.95	28.79	0	27.45	0
307	307	0	149.5	67.3	30.11152001	11	5	3	2	12	9	38	8	1	6.3	1	2	180	0	4.5	0	24.17	1	6.05	28.17	0	4	0
308	308	0	150.5	41.9	18.49869207	10	3	3	2	12	9	40	6.3	1	0	0	2	180	0	7.1	1	17.36	2	7.46	20.36	2	3	1
309	309	0	127.5	27.5	16.91657055	7	3	2	1	5.5	14	33	4.4	1	0	0	1	170.5	1	6.5	1	19.49	2	6.34	22.49	1	3	0
310	310	0	109.5	16.9	14.09478535	4	3	1	0.5	2.5	14	29.5	0.1	0	0	0	0	180	1	1.4	0	28.69	0	8.97	34.69	0	6	1
311	311	0	105.5	19.8	17.78935783	4	4	1	0.5	2.5	15	27	3.2	1	0	0	2	180	1	0	0	33.65	0	0.23	40.65	0	7	1
312	312	0	106.5	15.8	13.93021667	6	3	2	1	5.5	13	25	2.9	1	0	0	2	180	1	0.4	0	31.02	0	0.61	36.02	0	5	1
313	313	1	128	29.8	18.18847656	6	4	2	1	5.5	13	34	0.6	0	0	0	2	166	2	9.3	1	22.15	1	3.07	26.15	1	4	1
314	314	0	119	20.9	14.75884471	7	3	2	1	5.5	15	30	0.1	0	0	0	2	180	1	1.9	0	31.76	0	8.96	38.76	0	7	1
315	315	0	114.5	19.8	15.10268683	7	3	2	1	5.5	13	30	0.3	0	0	0	0	166	2	2.3	0	24.97	1	12.37	32.97	0	8	0
316	316	0	134	26	14.47983961	7	3	2	1	5.5	13	31	2.1	1	0	0	2	180	1	0	0	2.83	2	7.43	28.81	0	25.98	0
317	317	0	134.5	35.1	19.40271693	8	4	2	1	5.5	15	34	0.2	0	0	0	2	169.7	2	11.5	1	25.73	1	6.84	33.58	0	7.85	0
318	318	0	121	23.3	15.91421351	7	3	2	1	5.5	15	30.5	0.2	0	0	0	2	180	2	0	0	20.93	2	6.84	23.93	1	3	0
319	319	0	114.5	18.8	14.33992487	6	3	2	1	5.5	14	28.5	0.3	0	0	0	2	180	1	10.9	1	36.52	0	24.51	39.52	0	3	1
320	320	0	122.5	24.9	16.59308621	7	3	2	1	5.5	14	30	4.5	1	0	0	0	180	1	12.7	1	6.17	2	12.62	30.51	0	24.34	0
321	321	0	130.5	23.4	13.74025631	7	3	2	1	5.5	14	32	0.1	0	0	0	2	166	1	10.8	1	16.41	2	17.24	22.41	1	6	0
322	322	0	134.5	27.9	15.42267243	9	3	2	1	5.5	13	32.5	1.2	0	0	0	2	168.7	0	2.3	0	12.18	2	16.64	38.21	0	26.03	0
323	323	0	127.5	23	14.14840446	7	3	2	1	5.5	13	31	0.2	0	14	1	2	168.7	2	11.2	1	48.03	0	16.51	27.75	1	-20.28	2
324	324	0	127.5	25.5	15.68627451	7	3	2	1	5.5	14	31	0.4	0	0	0	2	166	1	7.1	1	26.53	1	8.13	32.58	0	6.05	0
325	325	0	128.5	30.8	18.65281836	8	4	2	1	5.5	13	32	0.7	0	0	0	2	180	1	8.7	1	49.59	0	16.56	30.48	0	-19.11	1
326	326	0	182	70	21.13271344	14	3	4	2	13	9	45	0.2	0	0	0	0	170.5	1	4.7	0	23.77	1	9.98	34.15	0	10.38	0
327	327	0	184	65	19.1989603	12	3	3	2	12	11	43	8.1	1	0	0	0	173.7	1	4.2	0	2.22	2	7.35	28.57	0	26.35	0
328	328	0	174	98.7	32.60007927	13	5	4	2	13	8	43	1.9	1	0	0	2	173.7	2	11.3	1	12.55	2	2.01	27.12	1	14.57	0
329	329	0	170	48.5	16.78200692	13	3	4	2	13	12	41	7.4	1	0	0	0	172.9	1	0.6	0	8.26	2	1.03	30.09	0	21.83	0
330	330	1	165	65	23.87511478	12	4	3	2	12	9	39	3.1	1	7.1	1	2	173.7	1	6	1	22.05	1	6.52	27.05	1	5	1
331	331	0	170	67	23.183391	15	4	4	2	13	11	42	4.2	1	0	0	2	172.9	2	0.3	0	23	1	1.45	27	1	4	1
332	332	0	178	86	27.1430375	17	4	5	3	21	7	43	0.6	0	0	0	2	180	1	5.7	1	3.05	2	19.14	27.4	1	24.35	0
333	333	0	152.5	40	17.19967751	13	3	4	2	13	12	38	3.9	1	9.5	1	0	180	1	6.7	1	4.18	2	9	30.43	0	26.25	0
334	334	0	171	62	21.20310523	13	4	4	2	13	12	42	0.4	0	0	0	2	180	1	4	0	6.09	2	10.85	28.08	0	21.99	0
335	335	0	162	48	18.28989483	13	3	4	2	13	8	42	3.1	1	0	0	2	179.3	2	0	0	52.65	0	14.14	26.86	1	-25.79	2
336	336	0	179	60	18.7260073	18	3	5	3	21	7	41	2	1	6.3	1	2	180	1	5.3	1	24.23	1	8.12	26.92	1	2.69	1
337	337	0	174	51	16.84502576	14	3	4	2	13	9	43	3.4	1	8.1	1	0	180	1	5.6	1	18.18	2	3.75	23.18	1	5	0
338	338	0	168	50	17.7154195	13	3	4	2	13	8	43	1.7	1	0	0	2	180	1	5.7	1	25.6	1	8.62	29.6	0	4	0
339	339	0	127	22.2	13.76402753	7	3	2	1	5.5	15	33	1.6	1	9.5	1	2	170.5	1	8.1	1	16.45	2	3.57	25.45	1	9	0
340	340	0	131	31.6	18.41384535	7	4	2	1	5.5	15	33	0.1	0	0	0	0	180	0	8.1	1	26.16	1	14.22	36.84	0	10.68	0
341	341	0	126.5	28.3	17.68501305	6	4	2	1	5.5	13	30	0	0	0	0	0	180	0	0	0	28.81	0	8.35	34.88	0	6.07	1
342	342	1	126	28	17.6366843	7	4	2	1	5.5	15	29	1.2	1	11.3	1	2	180	2	0	0	9.79	2	14.25	30.53	0	20.74	0
343	343	0	123.5	25.4	16.65328066	6	3	2	1	5.5	15	30	0.2	0	9.5	1	0	176.8	0	6.5	1	56.88	0	0.15	26.14	1	-30.74	2
344	344	0	167	52	18.64534404	13	3	4	2	13	8	40	3.7	1	8.1	1	2	173.7	1	0	0	22.56	1	19.73	23.15	1	0.59	1
345	345	1	172	66.6	22.51216874	12	4	3	2	12	10	38	0.2	0	0	0	0	173.7	0	2.4	0	20.76	2	2.2	28.49	0	7.73	0
346	346	0	160	50	19.53125	10	4	3	2	12	11	38	3.2	1	0	0	0	172.9	0	4.2	0	20.27	2	4.9	29.97	0	9.7	0
347	347	0	142.5	50.5	24.86919052	10	5	3	2	12	10	38	2.9	1	0	0	2	171.9	2	9.1	1	29.6	0	3.43	30	0	0.4	1
348	348	0	138.5	26.1	13.60632877	11	2	3	2	12	10	34	1.5	1	0	0	2	180	2	7.2	1	30.07	0	3.95	30.68	0	0.61	1
349	349	0	135	32.3	17.72290809	11	3	3	2	12	11	34	0.6	0	0	0	0	180	2	8.4	1	13.99	2	6.34	20.93	2	6.94	1
350	350	0	142.5	46.9	23.09633733	10	5	3	2	12	9	37	0.9	0	0	0	0	170.5	0	7	1	12.86	2	6.34	26.58	1	13.72	0
351	351	0	141.5	40.3	20.12760804	10	4	3	2	12	11	36	2	1	9.5	1	2	180	0	0	0	13.81	2	6.84	33.78	0	19.97	0
352	352	0	136	27	14.59775087	8	3	2	1	5.5	13	33	3.1	1	0	0	2	180	1	8.6	1	31.84	0	15	28.87	0	-2.97	1
353	353	0	128.5	26.6	16.10925222	10	3	3	2	12	11	34	4.6	1	0	0	0	178.7	0	9.3	1	35.51	0	9.59	31.37	0	-4.14	1
354	354	0	146	29	13.6048039	11	3	3	2	12	9	35	4.8	1	9.5	1	2	178.7	1	7.6	1	38.22	0	7.43	21.37	1	-16.85	2
355	355	0	133	30.6	17.29888631	9	3	2	1	5.5	14	32	0.8	0	0	0	0	170.5	0	0	0	16.65	2	3.75	25.1	1	8.45	0
356	356	0	146.5	41.5	19.33627649	10	4	3	2	12	11	36	2.9	1	0	0	2	179	2	18.3	1	14.85	2	2.2	24.17	1	9.32	0
357	357	0	131	28.2	16.43260882	9	3	2	1	5.5	14	32	0.9	0	0	0	2	170.5	1	17.5	1	34.41	0	1.65	35.45	0	1.04	1
358	358	0	140.5	31.6	16.00790264	10	3	3	2	12	10	38	0.2	0	0	0	2	170.5	0	4.1	0	53.35	0	3.43	35.56	0	-17.79	1
359	359	0	133.5	35.5	19.91892157	10	4	3	2	12	10	33	3.6	1	9.5	1	2	170.5	2	0	0	20.32	2	10.94	28.12	0	7.8	0
360	360	0	157.5	42.2	17.01184177	12	3	3	2	12	9	37	0.5	0	0	0	2	172.9	1	7.1	1	25.67	1	2.04	30.16	0	4.49	0
361	361	0	152	53.1	22.98303324	12	4	3	2	12	10	39	2.8	1	0	0	0	171.9	0	8.5	1	31.46	0	8.08	27.11	1	-4.35	2
362	362	1	154.5	46.1	19.31274285	10	4	3	2	12	11	37	0.9	0	9.5	1	2	171.9	1	1.4	0	18.44	2	5.91	28.27	0	9.83	0
363	363	0	134.5	31.9	17.63380827	8	3	2	1	5.5	13	35	7.2	1	0	0	2	170.5	1	9.1	1	30.85	0	0	29.25	0	-1.6	1
364	364	0	126.5	25.7	16.06024153	8	3	2	1	5.5	14	32	3.1	1	0	0	2	180	1	7.4	1	36.08	0	17.01	29.15	0	-6.93	1
365	365	0	146	39	18.29611559	10	3	3	2	12	9	36	0.3	0	0	0	0	171.9	0	7.8	1	26.04	1	1.5	25.33	1	-0.71	1
366	366	0	122.5	24.4	16.25989171	8	3	2	1	5.5	13	32	1	1	0	0	2	168.7	1	0	0	29.44	0	4.57	28.65	0	-0.79	1
367	367	0	135	29.4	16.13168724	8	3	2	1	5.5	15	34	2.1	1	0	0	0	180	0	6.5	1	40.11	0	4.97	31.56	0	-8.55	1
368	368	0	150	36.5	16.22222222	12	3	3	2	12	9	37	3	1	0	0	2	171.9	1	7.7	1	21.75	1	4.97	33.73	0	11.98	0
369	369	0	149.5	36.6	16.37565575	12	3	3	2	12	10	40	0.1	0	9.5	1	2	171.9	1	6.5	1	25.97	1	6.12	39.22	0	13.25	0
370	370	0	143	30.7	15.01295907	12	3	3	2	12	9	38	2.4	1	0	0	0	178.7	0	4.3	0	6.7	2	4.23	29.69	0	22.99	0
371	371	0	154.5	46.1	19.31274285	11	4	3	2	12	11	40	3.2	1	8.1	1	2	172.9	1	1.6	0	27.77	1	11.23	23.21	1	-4.56	1
372	372	1	158.5	47.1	18.74832071	10	3	3	2	12	11	39	3.8	1	0	0	2	173.7	2	0	0	11.33	2	10.03	24.07	1	12.74	0
373	373	0	171	66.4	22.70784173	13	4	4	2	13	11	43	0.2	0	0	0	2	180	1	11.4	1	4.13	2	0.13	20.47	2	16.34	1
374	374	0	158.5	47.8	19.02695817	12	3	3	2	12	10	41	0.1	0	0	0	2	172.9	1	7.1	1	14.56	2	10.94	25.38	1	10.82	0
375	375	0	158.5	46.4	18.46968325	14	3	4	2	13	10	39	3.9	1	0	0	0	172.9	1	11.4	1	0.75	2	6.91	29.94	0	29.19	0
376	376	0	154.5	41	17.17619212	12	3	3	2	12	10	43	1.7	1	8.1	1	2	172.9	1	0	0	35.98	0	10.82	31.2	0	-4.78	1
377	377	0	168	57.6	20.40816327	14	3	4	2	13	12	41	0.2	0	0	0	2	180	1	6.7	1	27.49	1	4.9	20.91	2	-6.58	2
378	378	0	174.5	76.8	25.2214678	12	5	3	2	12	11	43	1.1	1	0	0	0	180	0	4.4	0	14.08	2	4.32	21.35	1	7.27	0
379	379	1	132	28.9	16.58631772	8	3	2	1	5.5	13	33	1.4	1	0	0	0	170.5	0	11.8	1	14.97	2	9.5	29.18	0	14.21	0
380	380	1	113	21.8	17.0725977	6	4	2	1	5.5	13	29	3.7	1	0	0	2	168.7	1	15.8	1	34.26	0	6.84	30.2	0	-4.06	1
381	381	0	140.5	39.5	20.00987829	10	4	3	2	12	9	36	0.4	0	0	0	2	180	1	0	0	22.77	1	7.85	31.49	0	8.72	0
382	382	0	131.5	31	17.92710607	8	3	2	1	5.5	15	35	0.1	0	0	0	2	170.5	1	1.9	0	27.64	1	9.09	23.05	1	-4.59	1
383	383	0	137	28.9	15.3977303	10	3	3	2	12	10	35	1.3	1	0	0	2	172.9	1	3.3	0	19.1	2	0.81	27.02	1	7.92	0
384	384	0	142.5	49	24.13050169	11	5	3	2	12	9	35	1.6	1	9.5	1	2	180	1	0	0	20.29	2	0.29	26.12	1	5.83	0
385	385	0	173	64.7	21.61782886	14	3	4	2	13	10	42	1.6	1	0	0	0	179.2	2	0.1	0	40.63	0	0.65	36.8	0	-3.83	1
386	386	0	169	49	17.15626204	14	3	4	2	13	12	42	4.7	1	9.5	1	0	172.9	2	0.5	0	16.32	2	5.78	27.3	1	10.98	0
387	387	0	156	55.4	22.76462853	12	4	3	2	12	9	39	4.3	1	0	0	2	180	1	4.3	0	25.56	1	6.52	21.61	1	-3.95	1
388	388	0	154	53.7	22.64294147	11	5	3	2	12	10	38	0.8	0	0	0	2	180	2	8.4	1	21.93	1	4.24	31.32	0	9.39	0
389	389	0	156	56.6	23.25772518	12	4	3	2	12	11	41	0.3	0	9.5	1	0	171.9	2	10.1	1	23.53	1	3.49	31.37	0	7.84	0
390	390	0	147.5	32.9	15.12209135	12	3	3	2	12	11	37	2.4	1	0	0	1	180	1	0	0	39.6	0	6.34	37.09	0	-2.51	1
391	391	1	132	28.9	16.58631772	8	3	2	1	5.5	14	33	3	1	0	0	0	180	1	5.5	1	15.54	2	6.34	27.71	1	12.17	0
392	392	0	118	20.2	14.50732548	7	3	2	1	5.5	13	28	0.2	1	0	0	1	168.7	1	5.4	1	32.36	0	4.97	26.61	1	-5.75	2
393	393	0	124	27.1	17.62486993	7	4	2	1	5.5	13	33	4.5	0	0	0	2	170.5	2	9.5	0	25.57	1	3.69	30.26	0	4.69	0
394	394	0	142	24.1	11.95199365	8	1	2	1	5.5	15	33	0.6	1	0	0	0	178.2	0	11.5	1	28.98	0	3.95	35.96	0	6.98	1
395	395	0	119	27.5	19.41953252	6	5	2	1	5.5	15	31	0.2	0	0	0	2	178.2	2	0	1	36.46	0	0.16	35.9	0	-0.56	1
396	396	0	120	24.4	16.94444444	7	4	2	1	5.5	14	30	1.7	0	9.5	0	0	180	2	4.7	0	26.83	1	0.15	34.28	0	7.45	0
397	397	0	133	27.9	15.77251399	9	3	2	1	5.5	15	33	2.7	1	0	1	0	180	1	7.9	0	27.72	1	11	28.57	0	0.85	0
398	398	0	125.5	24.5	15.55530865	8	3	2	1	5.5	15	31	0.2	1	0	0	2	170.5	1	3	1	26.83	1	5.44	31.22	0	4.39	0
399	399	0	128.5	28.4	17.199352	7	4	2	1	5.5	14	33	0	0	0	0	1	170.5	2	12.1	0	39.67	0	1.88	29.66	0	-10.01	1
400	400	0	116	19.5	14.49167658	5	3	1	0.5	2.5	13	30	4.1	0	9.5	0	1	180	1	9.2	1	25.88	1	2.72	26.47	1	0.59	1
401	401	0	133.5	35	19.63837338	6	5	2	1	5.5	14	33	0.6	1	8.1	1	2	180	1	14.4	1	25.48	1	5.22	28.31	0	2.83	0
402	402	0	160	70	27.34375	10	5	3	2	12	9	39	0.3	0	9.5	1	2	180	2	7.1	1	38.45	0	5.91	35.03	0	-3.42	1
403	403	0	145.5	40.2	18.98891133	10	4	3	2	12	11	38	9.4	0	0	1	0	180	2	9.6	1	46.55	0	3.54	30.33	0	-16.22	1
404	404	0	136	27.5	14.86807958	10	3	3	2	12	11	34	2.1	1	0	0	0	171.9	1	6.8	1	52.05	0	4.24	33.65	0	-18.4	1
405	405	0	142.5	41.4	20.38781163	10	4	3	2	12	10	34	4.8	1	0	0	2	170.5	1	9.5	1	33.12	0	1.15	28.07	0	-5.05	1
406	406	0	143.5	38.2	18.55066833	9	4	2	1	5.5	13	36	0.5	1	0	0	2	180	1	4.9	1	32.3	0	8.43	36.3	0	4	1
407	407	0	135.5	29.3	15.95838837	8	3	2	1	5.5	14	35	0	0	0	0	2	161.1	2	6.6	0	43	0	3.11	32.66	0	-10.34	1
408	408	0	137.5	35.6	18.82975207	9	4	2	1	5.5	15	33	0	0	0	0	2	180	1	9.5	1	45.41	0	2.62	27.76	1	-17.65	2
409	409	0	144	30.3	14.61226852	9	3	2	1	5.5	15	37	1.3	0	0	0	1	170.5	1	7.1	1	11.95	2	3.27	25.04	1	13.09	0
410	410	0	138	29.1	15.28040328	9	3	2	1	5.5	15	32	1.5	1	9.5	0	2	171.9	2	3.6	1	27.17	1	13.86	28.02	0	0.85	0
411	411	0	153.5	48.9	20.75353585	9	5	2	1	5.5	15	37	3.2	1	0	1	2	170.5	2	7.3	0	19.72	2	6.84	28.1	0	8.38	0
412	412	0	139.5	30.6	15.7243612	9	3	2	1	5.5	13	35	3.4	1	0	0	0	180	1	0	1	13.96	2	8.79	25.5	1	11.54	0
413	413	0	153.5	46.9	19.90472047	11	4	3	2	12	10	38	0.5	1	11.3	0	2	180	1	1.6	0	24.33	1	2.2	27.64	1	3.31	1
414	414	0	141	43.5	21.88018711	9	5	2	1	5.5	14	36	0.2	0	0	1	2	168.7	2	3.3	0	20.22	2	12	26.91	1	6.69	0
415	415	0	136	28.6	15.46280277	10	3	3	2	12	10	34	0.8	0	0	0	2	170.5	2	4.7	0	29.29	0	3.03	38	0	8.71	1
416	416	0	129.5	31.7	18.90252083	7	4	2	1	5.5	15	31	0.7	0	0	0	2	180	1	0.9	0	19.1	2	9.18	28.1	0	9	0
417	417	0	127	24.6	15.2520305	7	3	2	1	5.5	14	32	1.2	0	0	0	2	180	1	0	0	19.69	2	3.69	37.27	0	17.58	0
418	418	0	147.5	38.1	17.51220914	9	3	2	1	5.5	15	37	2.7	1	0	0	2	173.7	2	4.5	0	29.61	0	2.38	26.67	1	-2.94	2
419	419	0	141	30.7	15.44187918	9	3	2	1	5.5	14	36	1.7	1	7.1	1	0	171.9	2	6	1	22.19	1	1.84	32.14	0	9.95	0
420	420	0	118.5	20.9	14.88365468	6	3	2	1	5.5	13	31	0.4	0	0	0	1	172.9	1	0	0	11.86	2	1.09	25.56	1	13.7	0
421	421	1	125	26.5	16.96	6	3	2	1	5.5	15	32	10.8	1	0	0	2	177.7	2	13.9	1	35.78	0	4.07	21.34	1	-14.44	2
422	422	0	132	24.6	14.1184573	9	3	2	1	5.5	14	34	1.1	1	0	0	2	166.5	1	6.8	1	36.98	0	5.39	25.38	1	-11.6	2
423	423	0	126	20.3	12.78659612	8	2	2	1	5.5	14	33	0.3	0	0	0	2	180	2	7.7	1	26.51	1	4.52	22.5	1	-4.01	1
424	424	0	145.5	29.4	13.88741276	10	3	3	2	12	9	37	3.7	1	0	0	2	166	2	0.6	0	28.97	0	6.17	29.78	0	0.81	1
425	425	0	148	32.6	14.88312637	10	3	3	2	12	11	38	1.3	1	0	0	0	180	2	3.5	0	15.25	2	17.88	28.07	0	12.82	0
426	426	0	133	35.3	19.9559048	7	5	2	1	5.5	15	36	1.7	1	0	0	1	180	1	7.1	1	17.14	2	39.69	36.11	0	18.97	0
427	427	0	142.5	31.2	15.36472761	10	3	3	2	12	10	36	0.1	0	0	0	0	170.5	0	7.8	1	29.78	0	4.66	27.73	1	-2.05	2
428	428	0	135	27.4	15.03429355	8	3	2	1	5.5	15	35	2.4	1	0	0	0	171.9	1	2.9	0	34.82	0	2.92	35.6	0	0.78	1
429	429	0	134.5	25.9	14.31710452	9	3	2	1	5.5	15	35	0.6	0	0	0	2	179	2	6.5	1	6.13	2	5.19	29.37	0	23.24	0
430	430	0	122.5	22.9	15.2603082	9	3	2	1	5.5	13	33	3.6	1	0	0	2	180	1	2.4	0	15.35	2	3.39	27.64	1	12.29	0
431	431	0	148.5	28.4	12.87850446	9	2	2	1	5.5	14	37	3.1	1	0	0	1	173.7	2	0.3	0	34.91	0	12.17	34.21	0	-0.7	1
432	432	0	149.5	38.2	17.09153141	11	3	3	2	12	9	36	0.3	0	8.1	1	0	172.9	1	3.9	0	19.92	2	4.57	23.92	1	4	0
433	433	0	127.5	21.5	13.22568243	7	3	2	1	5.5	15	31	0.3	0	0	0	0	180	2	7.5	1	23.46	1	16.97	31.77	0	8.31	0
434	434	0	132.5	23.6	13.44250623	8	3	2	1	5.5	15	33	0.9	0	0	0	0	180	1	9.5	1	14.41	2	0.13	28.28	0	13.87	0
435	435	0	136.5	25.7	13.79328852	9	3	2	1	5.5	14	34	2.8	1	0	0	2	172.9	2	8.5	1	21.14	1	7.92	29.65	0	8.51	0
436	436	0	120.5	23.3	16.04655567	8	3	2	1	5.5	14	31	3.6	1	0	0	2	178.2	2	0	0	35.05	0	10.21	22.84	1	-12.21	2
437	437	0	119	21.9	15.46500953	5	3	1	0.5	2.5	13	28	0.3	0	0	0	2	180	1	1.8	0	27.96	1	2.9	22.55	1	-5.41	1
438	438	1	151	35.6	15.61335029	11	3	3	2	12	11	36	0.3	0	0	0	2	172.9	1	12.8	1	24.13	1	5.19	36.84	0	12.71	0
439	439	0	135	27.5	15.08916324	8	3	2	1	5.5	15	34	0.1	0	0	0	0	171.9	2	6.1	1	18.91	2	3.95	30.3	0	11.39	0
440	440	0	132	28	16.0697888	8	3	2	1	5.5	14	35	0.2	0	0	0	0	157	2	1	0	18.73	2	20.06	25.73	1	7	0
441	441	0	128	24.4	14.89257813			1	0.5	2.5	13		0.5	0	0	0	0	164	2	7.8	1	11.67	2	10.85	23.3	1	11.63	0
442	442	0	123.5	20.7	13.5717681	7	3	2	1	5.5	13	32	0.4	0	0	0	0	180	1	4.9	0	9.29	2	3.44	27.3	1	18.01	0
443	443	0	126	24.6	15.49508692	8	3	2	1	5.5	13	32	0.2	0	0	0	2	171.9	1	0	0	23.24	1	5.33	27.87	1	4.63	1
444	444	1	126.5	26.5	16.56017123	8	3	2	1	5.5	15	32	3.6	1	0	0	0	170.5	1	1.6	0	17.64	2	2.04	27.61	1	9.97	0
445	445	0	115	20.4	15.42533081	6	3	2	1	5.5	13	30	2.4	1	0	0	0	170.5	2	8.1	1	29.7	0	1.49	29.96	0	0.26	1
446	446	0	125	25.5	16.32	7	3	2	1	5.5	15	33	0	0	8.1	1	0	172.9	1	5.9	1	35.53	0	4.97	24.6	1	-10.93	2
447	447	1	140	30.3	15.45918367	10	3	3	2	12	9	34	0.2	0	9.5	1	2	179	2	10.8	1	21.91	1	9.79	26.39	1	4.48	1
448	448	0	138.5	36.2	18.87161308	7	4	2	1	5.5	14	35	4.1	1	0	0	1	180	1	8	1	13.02	2	4.64	29.37	0	16.35	0
449	449	0	130	24.7	14.61538462	9	3	2	1	5.5	15	33	1.3	1	0	0	0	176.9	2	2.1	0	29.71	0	1.4	31.19	0	1.48	1
450	450	0	132	23.8	13.65932048	8	3	2	1	5.5	13	34	4	1	0	0	0	180	1	8.1	1	32.27	0	4.82	37.84	0	5.57	1
451	451	0	144.5	48.2	23.0840148	9	5	2	1	5.5	13	38	1.1	1	0	0	0	180	1	7.1	1	25.59	1	1.8	36.29	0	10.7	0
452	452	1	135	33.2	18.21673525	10	3	3	2	12	10	36	3.9	1	0	0	2	171.9	2	7.7	1	30.56	0	1.06	26.94	1	-3.62	2
453	453	0	130	25.8	15.26627219	8	3	2	1	5.5	15	33	1	1	0	0	2	179	2	1.4	0	24.85	1	3.03	27.46	1	2.61	1
454	454	0	132	24.5	14.0610652	8	3	2	1	5.5	13	33	3	1	0	0	2	161.6	2	9.5	1	18.02	2	2.2	32.01	0	13.99	0
455	455	0	131	27	15.73334887	9	3	2	1	5.5	13	32	1.2	1	0	0	0	171.9	1	16.1	1	10.84	2	4.97	29.86	0	19.02	0
456	456	0	130	26.5	15.68047337	8	3	2	1	5.5	15	33	3.2	1	0	0	0	172.9	1	7	1	17.15	2	2.51	24.15	1	7	0
457	457	0	118.5	22.8	16.2367142	7	3	2	1	5.5	14	30	3.3	1	0	0	2	178.7	2	8.7	1	29.49	0	4.86	33.81	0	4.32	1
458	458	1	125	24.7	15.808	8	3	2	1	5.5	15	32	0.5	0	0	0	0	180	2	8.7	1	37.61	0	8.9	27.6	1	-10.01	2
459	459	0	117	21	15.34078457	7	3	2	1	5.5	13	31	0.6	0	0	0	0	161.6	2	9.5	1	37.82	0	12.94	32.42	0	-5.4	1
460	460	0	115	20.4	15.42533081	6	3	2	1	5.5	13	32	0.4	0	0	0	2	171.9	2	7.1	1	22.34	1	10.01	31.77	0	9.43	0
461	461	0	137	29.8	15.87724439	9	3	2	1	5.5	15	36	3.5	1	0	0	0	171.9	2	6.3	1	34.58	0	7.43	37.76	0	3.18	1
462	462	0	153	47.6	20.33405955	11	4	3	2	12	9	38	0.9	0	0	0	0	180	1	4.6	0	29.09	0	5.71	31.75	0	2.66	1
463	463	0	141	46.6	23.43946482	10	5	3	2	12	11	37	3.9	1	0	0	0	172.9	2	7.1	1	25.88	1	8.43	28.88	0	3	0
464	464	0	150.5	32.2	14.21617863	10	3	3	2	12	9	37	1.5	1	0	0	0	173.7	2	2.4	0	29.52	0	13.39	25.32	1	-4.2	2
465	465	0	139.5	35.2	18.08815406	10	3	3	2	12	11	35	3.5	1	0	0	2	172.9	1	0.6	0	22.28	1	3	33.1	0	10.82	0
466	466	0	116.5	19	13.99915268	6	3	2	1	5.5	13	28	0.1	0	0	0	0	171.9	2	8.3	1	40.67	0	2.18	35.25	0	-5.42	1
467	467	0	121	22.7	15.50440544	6	3	2	1	5.5	14	30		0	0	0	0	170.5	2	0	0	37.43	0	2.93	33.61	0	-3.82	1
468	468	0	120	24.3	16.875	7	3	2	1	5.5	13	31	3.9	1	0	0	2	171.9	1	7.6	1	46.27	0	0.63	35.89	0	-10.38	1
469	469	0	159	57.4	22.70479807	11	4	3	2	12	10	39	3	1	0	0	2	173.7	1	4.1	0	32.66	0	5.77	29.39	0	-3.27	1
470	470	0	124	23.7	15.41363163	7	3	2	1	5.5	13	32	0.3	0	0	0	0	180	1	0	0	27.91	1	4.01	28.12	0	0.21	0
471	471	0	138	28.6	15.01785339	10	3	3	2	12	11	35	1.7	1	0	0	2	180	1	7	1	33.37	0	4.48	30.66	0	-2.71	1
472	472	0	137.5	36.2	19.14710744	8	4	2	1	5.5	14	36	2.3	1	0	0	0	180	1	6	1	36.21	0	3.69	33.86	0	-2.35	1
473	473	0	140.5	32.3	16.36250807	10	3	3	2	12	10	36	2	1	0	0	2	172.9	1	6.9	1	31.27	0	7.43	26.22	1	-5.05	2
474	474	0	138	32	16.80319261	8	3	2	1	5.5	14	35	3.2	1	0	0	0	180	2	0.1	0	44.53	0	6.25	24.29	1	-20.24	2
475	475	1	148	37.3	17.02885318	11	3	3	2	12	11	36	1.5	1	0	0	0	171.9	1	0.8	0	39.03	0	15.8	32.91	0	-6.12	1
476	476	0	109	18.7	15.73941587	6	3	2	1	5.5	15	29	0.1	0	0	0	0	170.5	2	8.9	1	32.09	0	1.6	32.7	0	0.61	1
477	477	0	141	44	22.13168352	10	5	3	2	12	11	37	1.5	1	6.3	1	2	172.9	2	6.3	1	24.49	1	9.07	28.37	0	3.88	0
478	478	0	113	18.1	14.17495497	6	3	2	1	5.5	13	27	1.6	1	0	0	0	171.9	1	7.4	1	17.73	2	8.51	33.48	0	15.75	0
479	479	0	140	29.8	15.20408163	10	3	3	2	12	10	37	0.4	0	0	0	0	180	2	5.8	1	35.2	0	4.57	27.38	1	-7.82	2
480	480	0	148.5	38.5	17.45853598	10	3	3	2	12	11	35	0.2	0	0	0	0	180	2	6.4	1	54.25	0	4.86	29.87	0	-24.38	1
481	481	1	115.5	19	14.24261165	5	3	1	0.5	2.5	13	28	0.5	0	0	0	0	172.9	2	4.2	0	14.24	2	3.06	27.43	1	13.19	0
482	482	0	133	28.8	16.28130477	7	3	2	1	5.5	14	34	3.1	1	0	0	2	171.9	2	8.9	1	33.41	0	17.82	27.13	1	-6.28	2
483	483	0	157.5	47.7	19.22902494	11	4	3	2	12	9	39	0	0	0	0	2	180	1	3.3	0	12.63	2	0.13	29.49	0	16.86	0
484	484	1	126	23.1	14.55026455	7	3	2	1	5.5	13	32	0.4	0	0	0	2	180	1	5	0	25.18	1	5.71	37.86	0	12.68	0
485	485	0	135	31.3	17.17421125	9	3	2	1	5.5	13	35	2.4	1	0	0	2	180	2	6.9	1	27.89	1	8.97	26.17	1	-1.72	1
486	486	0	142	36.3	18.00238048	10	3	3	2	12	11	36	0.3	0	0	0	2	180	2	3.8	0	18.28	2	8.75	30.65	0	12.37	0
487	487	0	129.5	24.3	14.48994499	9	3	2	1	5.5	15	34	2.5	1	9.5	1	2	180	2	3.8	0	25.41	1	3.9	30.53	0	5.12	0
488	488	1	154	49.5	20.87198516	11	4	3	2	12	9	37	2.1	1	0	0	2	178.6	2	0.6	0	29.01	0	1	25.76	1	-3.25	2
489	489	0	141	33	16.59876264	12	3	3	2	12	10	36	2.7	1	0	0	2	172.9	2	0.1	0	21.6	1	2.38	25.5	1	3.9	1
490	490	0	138.5	38.2	19.91424364	9	4	2	1	5.5	14	36		0	6.3	1	0	180	2	0	0	16.93	2	6.84	29.39	0	12.46	0
491	491	0	116.5	19.6	14.44123119	5	3	1	0.5	2.5	15	31	0.1	0	8.1	1	2	170.5	2	5.7	1	57.96	0	2.55	31.65	0	-26.31	1
492	492	0	117.5	19.5	14.12403803	6	3	2	1	5.5	15	30	0.3	0	7.1	1	1	179	1	8.7	1	27.29	1	16.78	35.66	0	8.37	0
493	493	0	135	31.3	17.17421125	9	3	2	1	5.5	15	35	1.2	1	0	0	2	172.9	2	0.6	0	33.38	0	10.39	34.73	0	1.35	1
494	494	0	124	22.8	14.82830385	7	3	2	1	5.5	14	29	0.3	0	0	0	1	171.9	2	2.4	0	17.08	2	9.59	22.96	1	5.88	0
495	495	0	107	17.2	15.02314613	8	3	2	1	5.5	13	28	1.7	1	0	0	1	170.5	2	0.8	0	32.05	0	5.71	32.76	0	0.71	1
496	496	1	135.5	24.3	13.2351139	10	2	3	2	12	9	35	3.2	1	0	0	0	173.7	2	11.3	1	12.08	2	4.57	26.06	1	13.98	0
497	497	0	150	52.5	23.33333333	11	5	3	2	12	10	40	0.8	0	0	0	2	180	1	0	0	14.04	2	0.57	27.17	1	13.13	0
498	498	1	129	23	13.82128478	8	2	2	1	5.5	13	32	0.1	0	0	0	0	172.9	2	6.6	1	27.25	1	7.77	35.7	0	8.45	0
499	499	0	148	34.3	15.65924032	10	3	3	2	12	9	37	3.6	1	0	0	2	179.2	2	0.2	0	19	2	3.72	25.61	1	6.61	0
500	500	0	143	29.1	14.23052472	11	3	3	2	12	10	36	0	0	0	0	0	173.7	2	0	0	23.22	1	4.96	31.58	0	8.36	0
501	501	0	124	25	16.2591051	7	3	2	1	5.5	15	32	0.1	0	0	0	2	180	1	1.1	0	15.81	2	6.93	26.81	1	11	0
502	502	0	132	23.9	13.71671258	9	3	2	1	5.5	13	33	0.1	0	0	0	2	171.9	2	6.3	1	32.56	0	10.46	30.8	0	-1.76	1
503	503	0	133	22.4	12.66323704	11	1	3	2	12	11	33	0.1	0	0	0	1	180	1	5.6	1	21.22	1	13.86	32.23	0	11.01	0
504	504	0	145.5	32	15.1155513	11	3	3	2	12	9	37	0	0	0	0	2	172.9	2	0	0	30.09	0	5.19	35.74	0	5.65	1
505	505	0	132.5	27	15.37913848	9	3	2	1	5.5	15	33	1.1	1	0	0	1	173.7	2	4.4	0	22.94	1	3.69	28.57	0	5.63	0
506	506	1	149	32.7	14.72906626	10	3	3	2	12	11	37	0	0	0	0	2	179.4	2	0	0	22.77	1	10.09	27.4	1	4.63	1
507	507	0	109	15.7	13.21437589	5	3	1	0.5	2.5	16	27	0	0	0	0	2	170.5	2	0	0	16.26	2	0.57	25.26	1	9	0
508	508	0	112	17.9	14.26977041	5	3	1	0.5	2.5	14	30	0.1	0	0	0	0	170.5	1	9.5	1	28.87	0	12.52	27.8	1	-1.07	2
509	509	0	115.5	20.9	15.66687281	7	3	2	1	5.5	13	31	1.8	1	0	0	2	171.9	1	7.8	1	37.92	0	2.29	36.03	0	-1.89	1
510	510	0	128	24.6	15.01464844	9	3	2	1	5.5	14	32	1	1	0	0	1	177.7	2	4.1	0	31.14	0	2.94	26.64	1	-4.5	2
511	511	0	127	23.9	14.81802964	9	3	2	1	5.5	14	31	0.7	0	8.1	1	0	180	1	0.7	0	19.38	2	9.87	30.9	0	11.52	0
512	512	0	151	51.9	22.76215955	11	5	3	2	12	9	36	3.9	1	0	0	0	174.3	1	5.5	1	38.71	0	3.93	29.34	0	-9.37	1
513	513	0	132	29.1	16.70110193	8	3	2	1	5.5	14	35	0.6	0	0	0	2	179	2	3.4	0	26.3	1	10.54	37.59	0	11.29	0
514	514	1	148.5	30.3	13.74009455	10	3	3	2	12	11	35	0.4	0	0	0	2	174.3	1	17	1	8.45	2	0.08	25.61	1	17.16	0
